# Supplementary material for: Cancer Incidence in Korean Healthcare Workers in Hospitals
Source: Cancers (Basel). 2023 Mar 29;15(7):2045. doi: 10.3390/cancers15072045 (PMC10093411; doi:10.3390/cancers15072045)
Supplement: Supplementary file 1 [file cancers-15-02045-s001.zip]

Archive with 1 entries (1 files):
- cancers-2255563-supplementary.pdf
